# Supplementary material for: Motor and psychosocial impact of robot-assisted gait training in a real-world rehabilitation setting: A pilot study
Source: PLoS One. 2018 Feb 14;13(2):e0191894. doi: 10.1371/journal.pone.0191894 (PMC5812583; doi:10.1371/journal.pone.0191894)
Supplement: S1 File — (XLS) [file pone.0191894.s001.xls]

## Sheet: Data
id_code	Walking	education	age	gender	Grp	V_R	weight_supp_T0	weight_supp_T1	guid_force_T0	guid_force_T1	speed_T0	speed_T1	PDS01	PDS02	PDS03	PDS04	PDS05	PDS06	PDS07	PDS08	PDS09	PDS10	PDS11	PDS12	PDS13	PDS14	PDS15	PDS16	PDS17	PDS18	PDS19	PDS20	PDS21	PDS22	PDS23	PDS24	PDS25	PDS26	PIADS_tot	Compet	Adapt	Self_est	FIM_TOT_T0	FIM_TOT_T1	FIM_MOT_T0	FIM_MOT_T1	FIM_COG_T0	FIM_COG_T1	CIRSG_Tot
1	1	5	77	M	PD	1	50	25	100	80	1.3	1.8	1	1	1	1	0	1	0	1	1	0	2	1	1	0	1	1	0	1	0	1	0	1	1	0	1	1	18	10	4	4	94	123	63	91	31	32	20
2	1	8	76	M	PD	1	50	40	100	85	1.3	1.7	0	1	1	1	-1	0	0	0	1	0	0	1	1	0	0	1	0	1	0	0	0	0	0	0	0	0	9	7	0	2	105	118	75	85	30	33	12
3	1	8	58	M	PD	1	50	45	100	90	1.2	1.8	3	2	2	0	3	3	0	3	3	0	3	3	3	3	3	3	3	3	3	3	0	3	3	3	3	3	64	32	18	14	58	70	32	43	26	27	10
4	1	13	65	F	PD	1	50	20	100	70	1.6	1.8	3	3	3	3	0	3	3	3	3	0	3	3	3	3	3	3	3	3	3	3	0	3	3	3	3	3	69	33	18	18	111	125	76	90	35	35	12
5	1	13	58	F	PD	1	50	25	100	85	1.4	1.7	3	3	3	3	3	-3	3	3	3	-3	3	3	3	3	3	3	3	3	3	3	-3	2	2	2	3	2	74	36	14	24	101	120	67	85	34	35	8
6	1	13	63	F	PD	1	50	27	100	85	1.5	1.9	2	2	3	2	-1	2	2	2	2	-2	2	3	2	2	0	1	1	2	0	2	2	0	2	2	3	3	47	22	10	15	118	121	83	86	35	35	10
7	1	5	62	M	PD	1	50	29	100	70	1.5	1.7	2	3	0	2	0	2	0	2	0	0	2	0	1	0	1	1	0	1	0	0	-1	2	2	0	1	0	23	13	6	4	110	115	75	80	35	35	11
8	1	13	71	F	PD	1	50	20	100	90	1.3	1.6	0	2	1	1	0	0	0	2	2	2	2	0	2	2	1	1	2	2	1	1	3	1	1	2	1	2	36	15	8	13	76	92	46	62	30	30	14
9	1	5	64	M	PD	1	50	36	100	85	1.3	1.5	0	1	0	0	0	0	0	0	0	0	0	0	1	1	0	1	0	0	1	1	0	1	1	1	0	1	10	3	4	3	68	72	36	40	32	32	17
10	1	5	68	F	PD	1	50	33	100	83	1.5	1.7	2	2	3	1	2	3	3	2	2	-2	3	2	2	3	3	2	2	2	1	2	1	2	1	2	1	1	53	28	10	15	102	125	67	90	35	35	8
11	1	8	33	M	SCI	0	50	50	100	92	1.5	1.7	2	0	1	0	0	1	2	0	1	0	1	1	2	2	1	2	2	1	1	2	-1	2	2	2	1	2	33	15	10	8	97	113	62	78	35	35	14
12	0	5	72	m	SCI	0	50	26	100	90	1.5	1.7	2	1	2	1	-1	1	1	1	2	0	1	1	2	1	1	1	0	2	2	2	0	2	1	2	1	1	31	30	8	9	100	104	65	69	35	35	9
13	0	8	22	M	SCI	0	50	45	100	80	1.9	2.2	3	2	0	0	0	3	3	3	3	0	3	3	2	2	2	3	0	3	3	3	2	3	2	3	3	0	54	22	13	19	94	94	59	59	35	35	8
14	1	5	64	F	SCI	1	50	30	100	75	1.4	2.1	3	0	0	-1	0	1	1	0	3	0	3	3	2	0	1	0	0	0	0	2	0	0	0	3	0	1	21	8	4	9	83	96	48	61	35	35	17
15	1	13	33	M	SCI	1	50	40	100	75	1.4	2.5	1	1	3	3	-2	3	2	2	3	-2	3	1	3	2	3	3	2	3	2	2	-1	3	1	1	2	2	57	30	12	15	104	106	69	71	35	37	9
16	0	8	38	M	SCI	0	50	50	100	100	1.2	1.7	0	0	0	0	0	0	0	0	0	0	0	0	0	0	0	0	0	0	0	0	0	0	0	0	0	0	0	0	0	0	109	109	74	73	35	35	11
17	1	5	72	M	SCI	0	50	50	100	100	1.5	1.7	1	1	0	1	0	0	1	0	1	0	0	1	1	1	2	1	0	1	0	1	0	1	0	1	2	0	17	6	6	5	88	106	53	71	35	35	7
18	0	8	32	M	SCI	0	50	37	100	100	1.6	2.1	2	1	1	2	0	2	2	0	1	0	0	2	0	1	1	1	0	0	1	1	0	0	1	0	0	1	21	10	3	8	101	111	66	76	35	35	12
19	0	8	37	M	SCI	0	50	50	100	100	1.7	2	3	-3	3	3	3	1	1	2	-1	0	-2	2	2	3	3	2	1	2	3	3	0	3	3	2	2	1	48	23	14	11	99	106	64	71	35	35	9
20	0	8	70	F	SCI	0	50	45	100	95	1.3	1.6	2	1	0	1	0	2	0	0	1	-1	1	1	2	2	0	1	0	1	0	0	0	1	2	1	1	1	22	12	6	4	78	87	43	52	35	35	16
21	0	8	42	F	SCI	0	50	20	100	75	1.3	1.6	3	3	3	3	3	3	3	3	3	3	3	3	3	3	3	3	3	3	3	3	1	3	3	3	2	3	74	36	16	22	77	111	42	76	35	35	9
22	1	18	55	M	SCI	1	50	26	100	70	1.5	1.9	2	0	0	0	0	2	0	0	0	0	3	3	3	3	3	2	3	3	3	3	0	0	1	1	2	2	39	21	9	9	126	126	91	78	35	35	16
23	0	13	28	M	SCI	0	50	50	100	100	1.9	2.5	1	2	0	0	-2	0	2	2	2	0	2	2	1	1	2	2	0	2	1	2	0	2	2	2	1	0	33	13	9	11	102	108	67	73	35	35	9
24	0	13	54	M	SCI	1	50	45	100	95	1.6	2.4	2	0	1	2	0	2	2	0	3	0	0	2	2	2	2	2	1	2	1	1	0	1	0	2	2	0	32	16	7	9	62	104	28	69	34	35	17
25	0	13	27	F	SCI	0	50	30	100	60	1.4	1.7	3	3	0	3	3	3	3	0	3	3	3	3	3	3	3	3	3	3	3	3	3	3	3	3	3	3	72	30	18	24	105	112	70	77	35	35	13
26	1	13	21	F	SCI	1	50	28	100	75	1.6	2.3	2	3	2	3	3	3	2	2	3	1	2	3	3	2	3	3	3	2	3	3	2	3	2	3	3	3	67	30	17	20	109	120	74	87	35	35	10
27	0	13	31	M	SCI	1	50	50	100	100	1.6	2.3	0	1	0	0	0	1	0	1	0	0	2	1	1	1	2	1	1	1	0	1	0	0	0	0	0	0	14	9	2	3	100	105	65	70	35	35	12
28	0	13	35	M	SCI	0	50	40	100	96	1.5	1.6	2	2	0	1	-1	1	3	2	2	-2	2	2	2	2	3	3	0	2	3	2	-1	3	3	3	2	3	52	18	17	17	73	81	38	46	35	35	8
29	0	13	21	M	SCI	1	50	40	100	100	1.2	1.8	1	0	1	1	0	0	0	0	0	0	1	0	0	1	0	1	0	0	0	0	0	0	0	0	0	0	6	6	0	0	89	98	54	63	35	35	11
30	0	5	57	M	SCI	1	50	34	100	85	1.7	2.2	3	2	0	0	0	3	2	2	2	0	1	3	2	2	2	2	0	2	2	2	0	3	2	2	2	2	43	17	13	13	79	80	44	45	35	35	11
31	0	8	60	M	SCI	1	50	40	100	95	1.6	1.7	0	0	1	0	-1	-1	-1	-1	0	-1	-1	-1	-1	0	-1	-1	-1	0	-1	-1	-1	1	1	1	0	0	-6	-4	2	-4	69	95	34	60	35	35	8
32	1	13	59	F	STROKE	0	50	45	100	100	1.2	1.6	1	-2	1	1	0	0	2	-2	-1	1	1	2	0	2	-1	1	-1	0	1	-1	1	2	2	2	1	1	14	4	7	3	96	107	66	77	30	30	17
33	1	13	63	M	STROKE	1	50	39	100	85	1.6	2.3	1	1	1	2	0	1	2	1	2	0	3	3	2	2	2	3	2	2	1	2	0	3	2	3	3	3	47	20	16	11	69	78	40	49	29	29	17
34	0	5	69	M	STROKE	1	50	30	100	75	1.4	1.8	2	2	1	1	2	2	1	1	1	1	0	1	2	2	1	2	1	1	1	2	1	0	1	2	0	0	33	17	6	10	79	94	46	61	33	33	19
35	1	5	63	M	STROKE	0	50	40	100	100	1.3	1.6	2	3	2	1	1	2	2	2	2	0	2	2	2	2	1	2	1	1	2	2	0	1	2	1	2	2	42	20	9	13	76	83	61	68	15	15	19
36	1	5	74	F	STROKE	1	50	30	100	80	1.4	1.8	3	0	0	-1	0	1	1	0	3	0	3	3	2	0	1	0	0	0	0	2	0	0	0	2	0	1	21	8	4	9	72	101	42	71	30	30	13
37	1	8	79	M	STROKE	1	50	41	100	92	1.4	1.7	2	1	2	0	0	0	1	0	1	0	1	0	1	2	1	0	0	0	2	1	0	2	2	2	1	0	35	21	8	6	82	88	52	58	30	30	12
38	1	5	59	M	STROKE	1	50	25	100	85	1.5	1.7	3	3	2	2	0	2	2	2	2	0	3	3	2	2	3	2	3	0	2	0	0	2	3	3	2	2	55	26	15	14	85	92	55	62	30	30	12
39	1	13	74	M	STROKE	1	50	29	100	90	1.4	1.6	2	0	1	1	0	0	0	1	2	0	0	1	1	1	0	0	0	1	0	1	0	1	0	0	1	1	15	8	3	4	103	109	68	74	35	35	9
